# Supplementary material for: Aquaponics-Derived Tilapia Skin Collagen for Biomaterials Development
Source: Polymers (Basel). 2022 May 2;14(9):1865. doi: 10.3390/polym14091865 (PMC9103308; doi:10.3390/polym14091865)
Supplement: Supplementary file 1 [file polymers-14-01865-s001.zip]

Archive with 1 entries (1 files):
- polymers-1680885-SI.pdf
